# Supplementary material for: Ga2O3(Sn) Oxides for High-Temperature Gas Sensors
Source: Nanomaterials (Basel). 2021 Nov 2;11(11):2938. doi: 10.3390/nano11112938 (PMC8624813; doi:10.3390/nano11112938)
Supplement: Supplementary file 1 [file nanomaterials-11-02938-s001.zip]

Archive with 1 entries (1 files):
- nanomaterials-1427124-supplementary.pdf
